# Supplementary material for: Effect of Hemp Seed Oil on Milk Performance, Blood Parameters, Milk Fatty Acid Profile, and Rumen Microbial Population in Milk-Producing Buffalo: Preliminary Study
Source: Animals (Basel). 2025 Feb 11;15(4):514. doi: 10.3390/ani15040514 (PMC11851683; doi:10.3390/ani15040514)
Supplement: Supplementary file 1 [file animals-15-00514-s001.zip]

Archive with 1 entries (1 files):
- animals-3414956-supplementary.pdf
